# Supplementary material for: A Micromechanical Study of Interactions of Cyanate Ester Monomer with Graphene or Boron Nitride Monolayer
Source: Materials (Basel). 2023 Dec 25;17(1):108. doi: 10.3390/ma17010108 (PMC10780284; doi:10.3390/ma17010108)
Supplement: Supplementary file 1 [file materials-17-00108-s001.zip]

Archive with 1 entries (1 files):
- materials-2784596-supplementary.pdf
